# Supplementary material for: Whole-Exome Sequencing in a Cohort of High Myopia Patients in Northwest China
Source: Front Cell Dev Biol. 2021 Jun 18;9:645501. doi: 10.3389/fcell.2021.645501 (PMC8250434; doi:10.3389/fcell.2021.645501)
Supplement: Supplementary file 1 [file Data_Sheet_1.zip]

Archive with 9 entries (9 files):
- Supplemental Figure 1.DOCX
- Supplemental Figure 2.DOCX
- Supplemental Figure 3.DOCX
- Supplemental Figure 4.DOCX
- Supplemental Figure 5.DOCX
- Supplementary Table 1.DOCX
- Supplementary Table 2.DOCX
- Supplementary Table 3.DOCX
- Supplementary Table 4.DOCX
